# Supplementary material for: Level of FACT defines the transcriptional landscape and aggressive phenotype of breast cancer cells
Source: Oncotarget. 2017 Feb 23;8(13):20525–42. doi: 10.18632/oncotarget.15656 (PMC5400524; doi:10.18632/oncotarget.15656)
Supplement: Supplementary file 2 [file oncotarget-08-20525-s002.xlsx]

## Sheet: LC50 correlation analysis
normalization method	protein	protein	actin	actin	GAPDH	GAPDH
	SSRP1	SPT16	SSRP1	SPT16	SSRP1	SPT16	LC50
AU565	0.625879	0.644112	1.0236	0.813799	0.337595	0.175169	0.614
MDA-MB-361	1.23581	1.58534	1.49695	1.66431	1.52394	2.30146	0.263333
MDA-MB-453	0.85076	0.731439	1.51747	0.803044	0.376963	0.0107374	0.815
BT474	0.855242	0.50895	1.08268	0.627835	0.22784	0.105503	0.34
T47D	0.435385	0.230697	0.388645	0.210779	0.382117	0.125906	1.58778
SKBR3	1.22125	0.821272	3.67044	1.67931	1.45263	0.480798	0.388571
MCF7v.1	0.955717	1.3138	0.797737	1.18281	1.12728	0.900518	0.483333
MCF7	1.20807	1.15521	1.4721	1.46586	1.08346	0.677654	0.303333
MDA-MB-231	1.33884	1.0844	1.16651	0.94405	1.41221	0.819072	1.25
MDA-MB-468	0.669471	0.466554	0.541734	0.310868	0.537691	0.110183	0.49125
BT549	1.55306	2.45904	1.0562	1.4401	1.76019	4.03759	0.561667
	RANKS	RANKS	RANKS	RANKS	RANKS	RANKS	RANKS
	protein	protein	actin	actin	GAPDH	GAPDH
	SSRP1	SPT16	SSRP1	SPT16	SSRP1	SPT16	LC50
AU565	2	4	4	5	2	5	8
MDA-MB-361	8	9	8	9	9	9	1
MDA-MB-453	4	5	9	5	3	2	7
BT474	5	5	7	5	3	3	2
T47D	3	3	3	3	3	4	7
SKBR3	6	4	8	8	7	4	2
MCF7v.1	5	7	5	6	6	7	2
MCF7	6	7	8	8	6	6	1
MDA-MB-231	7	7	8	7	7	7	3
MDA-MB-468	6	6	6	6	6	5	1
BT549	7	8	7	7	7	8	1
rho	-0.861181	-0.697058	-0.442655	-0.723024	-0.788072	-0.53674
p	0	0	0	0	0	0
n	11	11	11	11	11	11
df	9	9	9	9	9	9
sr	0.169433	0.239005	0.298897	0.230274	0.205194	0.281249
t	-5.08274	-2.9165	-1.48096	-3.13984	-3.84061	-1.90841
a	0.05	0.05	0.05	0.05	0.05	0.05
t-crit	2.26216	2.26216	2.26216	2.26216	2.26216	2.26216
p-value	0.000660382	0.0171291	0.172755	0.0119311	0.00396284	0.0886865

## Sheet: shSSRP1 correlation analysis
	expression (average)		sensitivity to FACT knockdown fraction of shControl)
cell line	SSRP1	SPT16	shSSRP1-1	shSSRP1-2	Average of two shRNAs
AU565	0.662359	0.54436	0.521415	0.483953	0.502684
MDA-MB-453	0.915065	0.515073	0.489668	0.607014	0.548341
T47D	0.402049	0.189127	0.684131	0.605204	0.644668
SKBR3	2.11478	0.993792	0.198276	0.372414	0.285345
MCF7v.1	1.96024	1.13238	0.0825	0.025	0.05375
MCF7	1.25454	1.09958	0.132083	0.080667	0.106375
MDA-MB-231	1.30585	0.949173	0.218208	0.348113	0.28316
MDA-MB-468	0.582965	0.295868	0.640195	0.625669	0.632932
BT549	1.45648	2.64558	0.245	0.145	0.195
Spearman correlation
	SPT16	shSSRP1-1	shSSRP1-2	Average of two shRNAs
SSRP1	0.78 (p=0.01)	-0.72 (p=0.03)	-0.60 (p=0.09)	-0.67 (p=0.05)
SPT16		-0.82 (p=0.007)	-0.88 (p=0.002)	-0.93 (p<0.001)
shSSRP1-1			0.85 (p=0.004)

## Sheet: raw data
		CBL0137 (uM)									LC50 (uM)
MDA-MB-361	0.1% DMSO	0.078125	0.15625	0.3125	0.625	1.25	2.5	5	10	20
	100	60.0885	70.6168	40.5668	7.7533	1.20758	6.57611	-3.39814	-1.40593	-6.84718	0.26
	100	84.6379	91.6292	44.3056	15.8982	-3.86876	-5.13914	4.70591	3.76948	-8.13858	0.28
	100	55.5876	75.8201	40.0405	11.306	-3.22888	2.37719	-3.83964	-5.95732	-6.84702	0.25
MDA-MB-468
	100	67.7983	68.5723	66.8251	50.4367	18.997	19.1793	2.8029	1.88863	-0.589992	0.64
	100	79.5852	74.9041	72.1784	58.2071	23.6545	21.4721	2.99179	1.94016	-1.03145	0.8
	100	92.4757	81.6687	79.0788	68.3739	28.1997	26.0375	3.7607	2.70798	-0.213959	0.9
	100	81.64	66.1302	48.1009	39.6723	17.9872	3.08203	9.00404	1.12383	0.00486731	0.28
	100	88.8309	78.2971	24.9892	15.5773	9.93011	-7.75617	-1.64819	3.74683	3.78256	0.25
	100	75.6017	79.7907	38.0938	31.1556	9.75998	-2.124	-8.13405	-1.95917	-1.60317	0.23
	100	94.6564	92.957	50.3202	39.0844	13.1414	1.57701	-0.489831	-1.22126	0.240763	0.33
	100	100.87	106.074	71.994	35.2739	30.9771	9.94829	8.83974	-0.456218	2.52724	0.5
MCF7
	100	87.6817	102.414	73.668	16.2773	11.561	5.3003	6.20257	4.32465	5.59031	0.54
	100	123.894	117.313	102.93	38.8708	27.5273	17.7253	20.0803	19.9126	19.0867	0.49
	100	91.776	93.8045	108.621	21.7225	8.80997	0.100109	2.96911	1.27112	1.01972	0.42
T47D
	100	120.243	119.361	111.626	114.604	112.129	96.1251	29.3533	14.0084	-4.62243	4.05
	100	91.0307	73.3941	77.86	78.1133	84.9339	68.3332	27.4682	5.09467	-5.02418	3.46
	100	63.9508	55.4777	55.69	64.6941	66.7693	49.0052	12.3496	1.52583	-8.51236	2.45
	100	71.3207	93.8912	80.3258	57.0529	12.5147	20.1947	-0.64748	-10.8942	-3.88169	0.7
	100	99.1843	107.991	98.7975	75.0489	22.3779	9.96453	14.7419	-7.0078	-8.3486	0.9
	100	96.567	97.3169	91.738	65.8287	13.3666	1.21538	1.54281	-13.2413	-8.63689	0.85
	100	115.856	113.027	102.116	44.2057	31.7461	18.6521	8.43642	7.98993	5.21225	0.61
	100	115.547	118.633	97.9681	48.3291	31.0941	-1.64636	-6.65552	-10.8638	-7.86009	0.65
	100	101.21	117.224	101.437	45.928	15.405	1.32597	-4.1428	-5.057	-4.51626	0.62
BT549
	100	105.071	99.08	53.6783	41.0408	24.0748	28.2189	26.2585	27.0141	24.8406	0.37
	100	102.735	79.8221	49.0121	37.3705	23.3804	25.8248	23.0636	26.095	24.0291	0.3
	100	104.185	93.7593	48.1048	37.1492	25.2261	29.4788	24.0537	28.2575	25.2378	0.3
	100	105.125	109.199	97.7687	60.6626	39.887	26.3148	20.6653	20.4268	21.9464	0.85
	100	115.122	107.462	88.407	57.4859	38.3143	24.7577	21.2779	20.6173	21.3275	0.8
	100	106.458	95.7509	89.9949	54.5596	34.7331	24.1673	19.1398	19.1261	28.8966	0.75
AU565
	100	125.305	98.063	95	25.0931	13.2149	2.39817	13.3524	-3.68637	-4.60689	0.38
	100	98.1364	85.59	128.751	31.8647	1.88972	12.6706	21.5411	5.79925		0.44
	100	73.3517	75.7972	65.9999	65.709	35.3189	13.0293	-6.76889	-5.6779	0.712421	0.95
	100	119.957	73.301	57.2624	51.9838	10.3901	-5.51616	-8.19336	-10.7062	-13.4918	0.65
	100	122.161	97.0659	90.5724	51.6338	18.6123	-12.5246	-5.08393	-10.5549	-19.7324	0.65
MCF7v.1
	100	125.37	128.944	117.45	26.2268	5.79767	2.66485	1.3912	3.07404	2.46189	0.37
	100	104.305	120.063	105.455	17.129	5.53337	3.78805	1.35471	1.67765	0.0767462	0.37
	100	99.0543	132.46	122.543	23.457	6.9702	1.80541	0.934112	5.99375	3.51364	0.4
	100	93.7709	78.7086	28.7303	5.70725	1.21621	1.58432	1.02438	-2.44834	0.662229	0.18
	100	111.494	115.322	42.8764	8.04366	0.550277	0.751639	-1.19792	-3.348	2.24586	0.25
	100	111.288	99.0455	44.9888	9.3198	9.40043	5.52478	2.86873	4.12761	4.19056	0.25
MDA-MB-453
	100	112.503	114.049	84.4532	92.1695	55.2445	0.0616187	18.462	4.76494	-0.234139	1.35
	100	103.403	110.829	66.3736	65.1211	28.8101	8.09394	-17.8192	24.0978	53.8945	0.85
	100	113.1	137.266	55.0705	94.3371	-8.68406	-14.4533	13.1227	51.0035	5.45809	0.85
	100	117.294	134.802	82.3542	71.4506	9.33795	-0.771213	20.3252	34.9695	19.5071	0.8
	100	97.541	117.044	58.3529	40.3126	18.0186	-1.7551	10.7856	34.2159	20.9308	0.45
	100	133.58	71.998	68.8232	73.0456	18.4022	-3.9891	1.41046	4.68043	4.54978	0.85
	100	111.072	93.67	98.2005	73.0751	30.9668	-2.7241	4.15215	7.27915	9.42618	0.9
	100	102.162	97.1071	90.7162	24.5971	13.125	-30.6694	-16.5034	1.72269	-5.46385	0.47
MDA-MB-231
	100	107.384	111.714	106.595	97.1377	37.567	16.6411	1.51046	-1.20119	0.316952	1.05
	100	94.2128	99.9204	95.6236	95.2798	52.7435	15.5347	1.95632	-1.38861	-1.56703	1.25
	100	108.835	105.145	107.489	90.3572	44.6786	13.2658	-0.428136	-2.01419	-2.41668	1.15
	100	115.648	112.042	110.9	68.2958	48.5602	31.3073	22.8188	21.5838	22.9167	1.15
	100	119.475	115.911	114.942	77.6618	59.4508	30.9812	24.0267	26.1593	29.1008	1.65
	100	117.585	108.023	106.885	81.133	48.9029	27.4844	21.5038	21.574	24.2345	1.25
BT474
	100	74.0696	90.8555	72.0834	41.783	11.5766	4.16805	1.973	5.61078	10.8396	0.47
	100	77.8483	87.7137	76.6574	52.2721	15.9961	3.76034	3.45265	1.75304	8.51725	0.65
	100	68.4337	74.3245	41.1617	22.8431	19.8003	12.5106	13.9847	16.0504	10.3207	0.25
	100	80.6856	89.7029	36.3993	14.9371	7.49679	2.66797	2.23396	2.95584	2.07154	0.2
	100	68.2119	68.5382	26.8425	12.0608	13.1748	1.50724	0.283923	0.160897	0.885968	0.22
	100	74.3082	60.6553	34.9624	12.4097	8.44563	1.34621	2.15815	-1.08667	0.126204	0.25
SkBr3	100	101.135	80.2605	84.4204	31.3849	6.05838	2.92142	16.217	13.7578	-10.3856	0.45
	100	82.2002	95.1971	73.6585	34.6113	79.6885	68.3458	11.2322	3.29288	2.39243	0.4
	100	97.3298	93.3412	77.8164	36.0897	13.7109	45.56	-4.62821	0.768048	-2.91984	0.45
	100	77.8174	102.957	60.8964	29.9966	10.9861	1.95318	3.00997	9.12762	7.59321	0.4
	100	82.4578	92.1499	46.4716	10.2003	-18.8438	-22.8314	-35.2168	-12.1399	-19.2927	0.3
	100	85.4749	78.1926	48.781	25.7889	1.15885	-0.0851831	-4.6797	-6.63909	-7.96879	0.3
		87.7359	90.3497	65.3407	28.0119	15.4598	15.9773	-2.34426	1.36122	-5.09688	0.42
